# Supplementary material for: Variation of a major facilitator superfamily gene contributes to differential cadmium accumulation between rice subspecies
Source: Nat Commun. 2019 Jun 12;10:2562. doi: 10.1038/s41467-019-10544-y (PMC6561962; doi:10.1038/s41467-019-10544-y)
Supplement: Supplementary file 5 — Supplementary Data 2 [file 41467_2019_10544_MOESM5_ESM.xlsx]

## Sheet: Table S3
Supplementary Data 2. Annotated genes among the 12 QTLs.
QTL	Locus	Annotation
QTL1	LOC_Os02g12840	DEAD-box ATP-dependent RNA helicase, putative, expressed
	LOC_Os02g12850	RNA recognition motif containing protein, expressed
	LOC_Os02g12860	expressed protein
	LOC_Os02g12870	expressed protein
	LOC_Os02g12880	calcium-binding EF hand family protein, putative, expressed
	LOC_Os02g12890	cytochrome P450, putative, expressed
	LOC_Os02g12900	cysteine synthase, putative, expressed
	LOC_Os02g12910	receptor-like protein kinase 5 precursor, putative, expressed
	LOC_Os02g12930	expressed protein
	LOC_Os02g12939	expressed protein
	LOC_Os02g12950	hypothetical protein
	LOC_Os02g12960	expressed protein
	LOC_Os02g12970	retrotransposon protein, putative, Ty3-gypsy subclass, expressed
	LOC_Os02g12980	retrotransposon protein, putative, unclassified, expressed
	LOC_Os02g12990	retrotransposon protein, putative, unclassified, expressed
	LOC_Os02g13000	retrotransposon protein, putative, unclassified, expressed
	LOC_Os02g13010	retrotransposon protein, putative, unclassified, expressed
	LOC_Os02g13020	expressed protein
	LOC_Os02g13030	expressed protein
	LOC_Os02g13040	retrotransposon protein, putative, unclassified, expressed
	LOC_Os02g13060	expressed protein
	LOC_Os02g13070	hypothetical protein
	LOC_Os02g13080	expressed protein
	LOC_Os02g13090	expressed protein
	LOC_Os02g13100	protein phosphatase 2C, putative, expressed
	LOC_Os02g13110	serine/threonine protein phosphatase 2A 55 kDa regulatory subunit B, putative, expressed
	LOC_Os02g13120	expressed protein
	LOC_Os02g13130	KH domain-containing protein, putative, expressed
	LOC_Os02g13140	xaa-Pro dipeptidase, putative, expressed
	LOC_Os02g13150	pollen-specific protein SF21, putative, expressed
	LOC_Os02g13160	F-box protein PP2-A15, putative, expressed
	LOC_Os02g13170	mitochondrial carrier protein, putative, expressed
	LOC_Os02g13180	SKP1, putative, expressed
	LOC_Os02g13190	F-box family protein, putative, expressed
	LOC_Os02g13200	expressed protein
	LOC_Os02g13210	transposable element protein, putative, containing Pfam profile: PF03004, Transposase_24, expressed
	LOC_Os02g13220	F-box family protein, putative, expressed
QTL2	LOC_Os02g15790	expressed protein
	LOC_Os02g15800	expressed protein
	LOC_Os02g15810	HMG1/2, putative, expressed
	LOC_Os02g15820	extra-large G-protein-related, putative, expressed
	LOC_Os02g15830	expressed protein
QTL3	LOC_Os03g01870	no apical meristem protein, putative, expressed
	LOC_Os03g01880	possible lysine decarboxylase domain containing protein, expressed
	LOC_Os03g01890	START domain containing protein, expressed
	LOC_Os03g01900	40S ribosomal protein S17, putative, expressed
	LOC_Os03g01910	transcription factor BTF3, putative, expressed
	LOC_Os03g01915	expressed protein
	LOC_Os03g01920	expressed protein
	LOC_Os03g01930	retrotransposon protein, putative, unclassified, expressed
	LOC_Os03g01940	expressed protein
	LOC_Os03g01950	transposon protein, putative, unclassified, expressed
	LOC_Os03g01960	expressed protein
	LOC_Os03g01970	THO complex subunit 1, putative, expressed
	LOC_Os03g01980	KIP1, putative, expressed
	LOC_Os03g01990	lysM domain containing protein, putative, expressed
	LOC_Os03g02010	DNA methyltransferase protein, putative, expressed
	LOC_Os03g02020	stress responsive A/B Barrel domain containing protein, expressed
	LOC_Os03g02030	folylpolyglutamate synthase, mitochondrial precursor, putative, expressed
	LOC_Os03g02040	remorin, putative, expressed
	LOC_Os03g02050	LTPL151 - Protease inhibitor/seed storage/LTP family protein precursor, expressed
	LOC_Os03g02060	hypothetical protein
	LOC_Os03g02070	heavy-metal-associated domain-containing protein, putative, expressed
	LOC_Os03g02080	expressed protein
	LOC_Os03g02090	expressed protein
	LOC_Os03g02100	valyl-tRNA synthetase, putative, expressed
	LOC_Os03g02110	WD domain, G-beta repeat domain containing protein, expressed
	LOC_Os03g02120	transposon protein, putative, Mariner sub-class, expressed
	LOC_Os03g02130	hypothetical protein
	LOC_Os03g02140	transposon protein, putative, unclassified, expressed
	LOC_Os03g02150	adapitin protein, putative, expressed
	LOC_Os03g02160	zinc finger C-x8-C-x5-C-x3-H type family protein, expressed
	LOC_Os03g02170	transmembrane and coiled-coil domain-containing protein 4, putative, expressed
	LOC_Os03g02180	cytochrome P450, putative, expressed
	LOC_Os03g02190	protein kinase domain containing protein, expressed
	LOC_Os03g02200	thymidine kinase, putative, expressed
	LOC_Os03g02210	expressed protein
	LOC_Os03g02230	expressed protein
	LOC_Os03g02240	AT-GTL1, putative, expressed
	LOC_Os03g02255	expressed protein
	LOC_Os03g02260	DnaK family protein, putative, expressed
	LOC_Os03g02270	expressed protein
	LOC_Os03g02280	DUF584 domain containing protein, putative, expressed
	LOC_Os03g02290	kinesin motor domain containing protein, putative, expressed
	LOC_Os03g02300	expressed protein
	LOC_Os03g02310	RNA binding protein, putative, expressed
	LOC_Os03g02320	STE_PAK_Ste20_STLK.3 - STE kinases include homologs to sterile 7, sterile 11 and sterile 20 from yeast, expressed
	LOC_Os03g02330	AAA-type ATPase family protein, putative, expressed
	LOC_Os03g02340	expressed protein
	LOC_Os03g02350	transposon protein, putative, unclassified, expressed
	LOC_Os03g02360	retrotransposon protein, putative, unclassified, expressed
	LOC_Os03g02370	transposon protein, putative, unclassified, expressed
	LOC_Os03g02380	major facilitator superfamily domain-containing protein 5, putative, expressed
	LOC_Os03g02390	mitochondrial import inner membrane translocase subunit Tim17, putative, expressed
	LOC_Os03g02400	plastocyanin-like domain containing protein, putative, expressed
	LOC_Os03g02410	GHMP kinases ATP-binding protein, putative, expressed
	LOC_Os03g02420	KH domain containing protein, putative, expressed
	LOC_Os03g02430	PPR repeat domain containing protein, putative, expressed
	LOC_Os03g02440	WD repeat-containing protein 44, putative, expressed
	LOC_Os03g02450	pyridoxamine 5'-phosphate oxidase family protein, putative, expressed
	LOC_Os03g02460	retinol dehydrogenase, putative, expressed
	LOC_Os03g02470	expressed protein
	LOC_Os03g02480	inner membrane protein, putative, expressed
	LOC_Os03g02500	retrotransposon protein, putative, Ty1-copia subclass, expressed
	LOC_Os03g02514	hydrolase, alpha/beta fold family protein, putative, expressed
	LOC_Os03g02530	OsRhmbd7 - Putative Rhomboid homologue, expressed
	LOC_Os03g02540	proteasome subunit, putative, expressed
	LOC_Os03g02544	expressed protein
	LOC_Os03g02550	OsFBX76 - F-box domain containing protein, expressed
	LOC_Os03g02560	cyclin-like F-box, putative, expressed
	LOC_Os03g02570	dihydrodipicolinate reductase, putative, expressed
	LOC_Os03g02580	armadillo, putative, expressed
	LOC_Os03g02590	peroxisomal biogenesis factor 11, putative, expressed
	LOC_Os03g02600	riboflavin biosynthesis protein ribD, putative, expressed
	LOC_Os03g02610	glycosyl hydrolases family 16 protein, protein, expressed
	LOC_Os03g02620	expressed protein
	LOC_Os03g02630	retrotransposon protein, putative, unclassified
	LOC_Os03g02640	methylthioribose kinase, putative, expressed
	LOC_Os03g02650	ligA, putative, expressed
	LOC_Os03g02660	expressed protein
	LOC_Os03g02670	transporter family protein, putative, expressed
QTL4	LOC_Os03g03000	helix-loop-helix DNA-binding domain containing protein, expressed
	LOC_Os03g03010	expressed protein
	LOC_Os03g03020	L11 domain containing ribosomal protein, putative, expressed
	LOC_Os03g03034	flavonol synthase/flavanone 3-hydroxylase, putative, expressed
	LOC_Os03g03050	expressed protein
	LOC_Os03g03060	transposon protein, putative, unclassified, expressed
	LOC_Os03g03070	transcription factor, putative, expressed
	LOC_Os03g03080	expressed protein
	LOC_Os03g03100	OsMADS50 - MADS-box family gene with MIKCc type-box, expressed
	LOC_Os03g03110	expressed protein
	LOC_Os03g03120	transposon protein, putative, Mutator sub-class, expressed
	LOC_Os03g03130	ubiquitin-conjugating enzyme, putative, expressed
QTL5	LOC_Os03g03770	expressed protein
	LOC_Os03g03790	AMP-binding domain containing protein, expressed
	LOC_Os03g03800	expressed protein
	LOC_Os03g03810	DEF8 - Defensin and Defensin-like DEFL family, expressed
	LOC_Os03g03820	adenylate kinase, putative, expressed
	LOC_Os03g03830	EF hand family protein, putative, expressed
	LOC_Os03g03840	expressed protein
	LOC_Os03g03850	GATA zinc finger domain containing protein, expressed
	LOC_Os03g03860	expressed protein
	LOC_Os03g03870	DNA-binding bromodomain-containing protein, putative, expressed
	LOC_Os03g03880	protein kinase, putative, expressed
	LOC_Os03g03890	protein kinase family protein, putative, expressed
	LOC_Os03g03900	NIN, putative, expressed
	LOC_Os03g03910	catalase domain containing protein, expressed
	LOC_Os03g03920	Ubiquitin family domain containing protein, expressed
	LOC_Os03g03930	tRNA nucleotidyltransferase/polyA polymerase family protein, putative, expressed
	LOC_Os03g03949	electron carrier/ protein disulfide oxidoreductase, putative, expressed
	LOC_Os03g03970	retrotransposon protein, putative, unclassified, expressed
	LOC_Os03g03980	coiled-coil domain-containing protein 124, putative, expressed
	LOC_Os03g03990	signal recognition particle 43 kDa protein, chloroplast precursor, putative, expressed
	LOC_Os03g04000	AMP-binding domain containing protein, expressed
	LOC_Os03g04010	hypothetical protein
	LOC_Os03g04020	expansin precursor, putative, expressed
	LOC_Os03g04030	HVA22, putative, expressed
	LOC_Os03g04040	expressed protein
	LOC_Os03g04050	protein kinase family protein, putative, expressed
	LOC_Os03g04060	CHIT16 - Chitinase family protein precursor, expressed
	LOC_Os03g04070	no apical meristem protein, putative, expressed
	LOC_Os03g04080	expressed protein
	LOC_Os03g04100	expressed protein
	LOC_Os03g04110	lysM domain-containing GPI-anchored protein precursor, putative, expressed
	LOC_Os03g04120	AMP-binding enzyme, putative, expressed
	LOC_Os03g04130	AMP-binding domain containing protein, expressed
	LOC_Os03g04140	serine acetyltransferase protein, putative, expressed
	LOC_Os03g04150	transposon protein, putative, Mutator sub-class, expressed
QTL6	LOC_Os04g46210	transposon protein, putative, Mariner sub-class, expressed
	LOC_Os04g46220	ethylene-responsive transcription factor, putative, expressed
	LOC_Os04g46240	AP2 domain containing protein, expressed
	LOC_Os04g46250	AP2 domain containing protein, expressed
	LOC_Os04g46260	expressed protein
	LOC_Os04g46270	expressed protein
	LOC_Os04g46280	hydrolase, NUDIX family, domain containing protein, expressed
	LOC_Os04g46290	ethylene-responsive element-binding protein, putative, expressed
	LOC_Os04g46300	disease resistance protein RPM1, putative, expressed
	LOC_Os04g46310	HEAT repeat family protein, putative, expressed
	LOC_Os04g46320	inactive receptor kinase At2g26730 precursor, putative, expressed
	LOC_Os04g46330	expressed protein
	LOC_Os04g46350	homeobox associated leucine zipper, putative, expressed
	LOC_Os04g46360	expressed protein
	LOC_Os04g46370	L-asparaginase precursor protein, putative, expressed
	LOC_Os04g46380	expressed protein
	LOC_Os04g46384	MYB family transcription factor, putative, expressed
	LOC_Os04g46390	chaperone protein dnaJ, putative, expressed
	LOC_Os04g46400	AP2 domain containing protein, expressed
	LOC_Os04g46410	AP2 domain containing protein, expressed
	LOC_Os04g46420	expressed protein
	LOC_Os04g46430	expressed protein
	LOC_Os04g46440	AP2 domain containing protein, expressed
	LOC_Os04g46444	expressed protein
	LOC_Os04g46450	zinc finger, C3HC4 type domain containing protein, expressed
	LOC_Os04g46460	amino acid kinase, putative, expressed
	LOC_Os04g46470	carotenoid cleavage dioxygenase 7, chloroplast precursor, putative, expressed
	LOC_Os04g46480	expressed protein
	LOC_Os04g46490	aquaporin protein, putative, expressed
	LOC_Os04g46500	retrotransposon protein, putative, unclassified, expressed
	LOC_Os04g46510	transposon protein, putative, unclassified, expressed
	LOC_Os04g46520	retrotransposon protein, putative, unclassified, expressed
	LOC_Os04g46530	retrotransposon protein, putative, unclassified, expressed
	LOC_Os04g46540	expressed protein
	LOC_Os04g46550	hypothetical protein
	LOC_Os04g46560	lactate/malate dehydrogenase, putative, expressed
	LOC_Os04g46570	growth regulator related protein, putative, expressed
	LOC_Os04g46580	OsSPL7 - SBP-box gene family member, expressed
	LOC_Os04g46600	zinc finger protein, putative, expressed
	LOC_Os04g46610	PAP fibrillin family domain containing protein, expressed
	LOC_Os04g46620	T-complex protein, putative, expressed
	LOC_Os04g46630	expansin precursor, putative, expressed
	LOC_Os04g46639	expressed protein
	LOC_Os04g46650	expansin precursor, putative, expressed
	LOC_Os04g46660	cyclin, putative, expressed
	LOC_Os04g46670	ZOS4-09 - C2H2 zinc finger protein, expressed
	LOC_Os04g46680	ZOS4-10 - C2H2 zinc finger protein, expressed
QTL7	LOC_Os05g16395	expressed protein
	LOC_Os05g16400	transposon protein, putative, CACTA, En/Spm sub-class, expressed
	LOC_Os05g16410	retrotransposon, putative, centromere-specific, expressed
	LOC_Os05g16420	SHR5-receptor-like kinase, putative, expressed
	LOC_Os05g16430	SHR5-receptor-like kinase, putative, expressed
	LOC_Os05g16440	expressed protein
	LOC_Os05g16450	hypothetical protein
	LOC_Os05g16460	expressed protein
	LOC_Os05g16470	retrotransposon protein, putative, unclassified, expressed
	LOC_Os05g16480	retrotransposon protein, putative, unclassified, expressed
	LOC_Os05g16490	expressed protein
	LOC_Os05g16500	transposon protein, putative, unclassified, expressed
	LOC_Os05g16510	retrotransposon, putative, centromere-specific
	LOC_Os05g16520	retrotransposon protein, putative, unclassified, expressed
	LOC_Os05g16530	retrotransposon protein, putative, unclassified, expressed
	LOC_Os05g16540	expressed protein
	LOC_Os05g16550	retrotransposon protein, putative, unclassified, expressed
	LOC_Os05g16560	retrotransposon protein, putative, unclassified, expressed
	LOC_Os05g16570	retrotransposon protein, putative, unclassified, expressed
	LOC_Os05g16580	transposon protein, putative, CACTA, En/Spm sub-class, expressed
	LOC_Os05g16590	transposon protein, putative, CACTA, En/Spm sub-class, expressed
	LOC_Os05g16600	retrotransposon protein, putative, Ty3-gypsy subclass
	LOC_Os05g16610	transposon protein, putative, CACTA, En/Spm sub-class
	LOC_Os05g16620	transposon protein, putative, CACTA, En/Spm sub-class, expressed
	LOC_Os05g16630	thioredoxin domain-containing protein 9, putative, expressed
	LOC_Os05g16640	DUF630/DUF632 domains containing protein, putative, expressed
	LOC_Os05g16660	WD domain, G-beta repeat domain containing protein, expressed
	LOC_Os05g16664	expressed protein
	LOC_Os05g16670	SHR5-receptor-like kinase, putative, expressed
	LOC_Os05g16680	retrotransposon protein, putative, Ty3-gypsy subclass, expressed
	LOC_Os05g16690	retrotransposon protein, putative, Ty3-gypsy subclass, expressed
	LOC_Os05g16700	retrotransposon protein, putative, Ty3-gypsy subclass
	LOC_Os05g16710	retrotransposon protein, putative, unclassified
	LOC_Os05g16720	retrotransposon protein, putative, Ty3-gypsy subclass, expressed
	LOC_Os05g16740	SHR5-receptor-like kinase, putative, expressed
	LOC_Os05g16750	expressed protein
	LOC_Os05g16760	retrotransposon protein, putative, Ty3-gypsy subclass
	LOC_Os05g16770	retrotransposon protein, putative, Ty3-gypsy subclass, expressed
	LOC_Os05g16780	retrotransposon protein, putative, unclassified, expressed
	LOC_Os05g16790	retrotransposon protein, putative, Ty3-gypsy subclass, expressed
	LOC_Os05g16800	retrotransposon protein, putative, unclassified, expressed
QTL8	LOC_Os05g17280	retrotransposon protein, putative, unclassified, expressed
	LOC_Os05g17290	retrotransposon protein, putative, unclassified, expressed
	LOC_Os05g17300	expressed protein
	LOC_Os05g17310	retrotransposon protein, putative, unclassified
	LOC_Os05g17320	retrotransposon protein, putative, Ty3-gypsy subclass, expressed
	LOC_Os05g17330	retrotransposon protein, putative, Ty3-gypsy subclass
	LOC_Os05g17340	retrotransposon protein, putative, unclassified
	LOC_Os05g17350	retrotransposon protein, putative, unclassified
	LOC_Os05g17360	retrotransposon protein, putative, Ty3-gypsy subclass, expressed
	LOC_Os05g17370	retrotransposon protein, putative, Ty3-gypsy subclass, expressed
	LOC_Os05g17380	retrotransposon protein, putative, unclassified, expressed
	LOC_Os05g17390	expressed protein
	LOC_Os05g17400	retrotransposon, putative, centromere-specific
	LOC_Os05g17410	retrotransposon protein, putative, Ty3-gypsy subclass, expressed
	LOC_Os05g17420	retrotransposon protein, putative, Ty3-gypsy subclass, expressed
	LOC_Os05g17430	retrotransposon protein, putative, Ty3-gypsy subclass, expressed
	LOC_Os05g17440	transposon protein, putative, unclassified
	LOC_Os05g17450	retrotransposon protein, putative, Ty3-gypsy subclass
	LOC_Os05g17460	retrotransposon protein, putative, Ty3-gypsy subclass
	LOC_Os05g17470	retrotransposon protein, putative, Ty3-gypsy subclass, expressed
	LOC_Os05g17490	retrotransposon protein, putative, unclassified
	LOC_Os05g17500	retrotransposon protein, putative, Ty3-gypsy subclass
	LOC_Os05g17510	retrotransposon protein, putative, unclassified
	LOC_Os05g17520	retrotransposon protein, putative, Ty3-gypsy subclass
	LOC_Os05g17530	retrotransposon protein, putative, unclassified
	LOC_Os05g17540	retrotransposon protein, putative, unclassified, expressed
	LOC_Os05g17550	retrotransposon protein, putative, unclassified, expressed
	LOC_Os05g17560	retrotransposon protein, putative, Ty3-gypsy subclass
	LOC_Os05g17570	retrotransposon protein, putative, Ty3-gypsy subclass, expressed
	LOC_Os05g17580	retrotransposon protein, putative, unclassified
	LOC_Os05g17590	retrotransposon protein, putative, unclassified, expressed
QTL9	LOC_Os05g20470	expressed protein
	LOC_Os05g20480	retrotransposon protein, putative, Ty3-gypsy subclass, expressed
	LOC_Os05g20490	retrotransposon protein, putative, unclassified
	LOC_Os05g20500	retrotransposon protein, putative, Ty3-gypsy subclass, expressed
	LOC_Os05g20510	retrotransposon protein, putative, Ty3-gypsy subclass, expressed
	LOC_Os05g20520	retrotransposon protein, putative, Ty3-gypsy subclass
	LOC_Os05g20530	transposon protein, putative, CACTA, En/Spm sub-class, expressed
	LOC_Os05g20540	expressed protein
	LOC_Os05g20550	retrotransposon protein, putative, unclassified
	LOC_Os05g20560	retrotransposon protein, putative, unclassified, expressed
	LOC_Os05g20570	invertase/pectin methylesterase inhibitor family protein, putative, expressed
	LOC_Os05g20590	expressed protein
	LOC_Os05g20600	retrotransposon, putative, centromere-specific
	LOC_Os05g20610	retrotransposon protein, putative, unclassified
	LOC_Os05g20620	retrotransposon protein, putative, unclassified, expressed
	LOC_Os05g20630	retrotransposon protein, putative, unclassified, expressed
	LOC_Os05g20640	retrotransposon, putative, centromere-specific
	LOC_Os05g20650	retrotransposon protein, putative, unclassified
	LOC_Os05g20660	hypothetical protein
	LOC_Os05g20670	retrotransposon protein, putative, Ty1-copia subclass, expressed
	LOC_Os05g20680	retrotransposon protein, putative, Ty3-gypsy subclass
	LOC_Os05g20690	retrotransposon protein, putative, Ty3-gypsy subclass
	LOC_Os05g20700	retrotransposon protein, putative, Ty3-gypsy subclass, expressed
	LOC_Os05g20710	retrotransposon protein, putative, Ty3-gypsy subclass, expressed
	LOC_Os05g20720	retrotransposon protein, putative, unclassified
	LOC_Os05g20730	retrotransposon, putative, centromere-specific, expressed
	LOC_Os05g20740	transposon protein, putative, CACTA, En/Spm sub-class, expressed
	LOC_Os05g20750	transposon protein, putative, CACTA, En/Spm sub-class, expressed
	LOC_Os05g20760	retrotransposon protein, putative, unclassified
	LOC_Os05g20770	retrotransposon protein, putative, Ty3-gypsy subclass, expressed
QTL10	LOC_Os06g01270	expressed protein
	LOC_Os06g01280	retrotransposon protein, putative, unclassified
	LOC_Os06g01290	expressed protein
	LOC_Os06g01304	spotted leaf 11, putative, expressed
	LOC_Os06g01320	chromo domain containing protein, expressed
	LOC_Os06g01340	CCT/B-box zinc finger protein, putative, expressed
	LOC_Os06g01350	transferase family protein, putative, expressed
	LOC_Os06g01360	homogentisate 1,2-dioxygenase, putative, expressed
	LOC_Os06g01370	DNA-binding protein-related, putative, expressed
	LOC_Os06g01390	acyl-coenzyme A oxidase 1.2, peroxisomal, putative, expressed
	LOC_Os06g01400	glycyl-tRNA synthetase 2, chloroplast/mitochondrial precursor, putative, expressed
	LOC_Os06g01410	glutamine cyclotransferase precursor, putative, expressed
	LOC_Os06g01420	retrotransposon protein, putative, unclassified, expressed
	LOC_Os06g01430	retrotransposon protein, putative, unclassified, expressed
	LOC_Os06g01440	integral membrane protein, putative, expressed
	LOC_Os06g01450	methyltransferase, putative, expressed
	LOC_Os06g01460	expressed protein
	LOC_Os06g01470	AGAP000326-PA, putative, expressed
	LOC_Os06g01480	NAC domain containing protein, putative, expressed
	LOC_Os06g01490	monocopper oxidase, putative, expressed
QTL11	LOC_Os10g37350	expressed protein
	LOC_Os10g37370	retrotransposon protein, putative, unclassified, expressed
	LOC_Os10g37400	DUF538 domain containing protein, putative, expressed
	LOC_Os10g37410	TBC domain containing protein, expressed
	LOC_Os10g37420	cytochrome b5-like Heme/Steroid binding domain containing protein, expressed
	LOC_Os10g37430	expressed protein
	LOC_Os10g37440	expressed protein
	LOC_Os10g37450	expressed protein
	LOC_Os10g37459	hypothetical protein
	LOC_Os10g37468	retrotransposon protein, putative, Ty1-copia subclass, expressed
	LOC_Os10g37480	STE_PAK_Ste20_STLK.6 - STE kinases include homologs to sterile 7, sterile 11 and sterile 20 from yeast, expressed
	LOC_Os10g37490	DNA excision repair protein ERCC-1, putative, expressed
	LOC_Os10g37500	AAA-type ATPase family protein, putative, expressed
	LOC_Os10g37510	expressed protein
	LOC_Os10g37520	major facilitator superfamily domain-containing protein 5, putative, expressed
	LOC_Os10g37530	mitochondrial import inner membrane translocase subunit Tim17, putative, expressed
	LOC_Os10g37540	OsFBDUF48 - F-box and DUF domain containing protein, expressed
	LOC_Os10g37560	expressed protein
	LOC_Os10g37570	OsFBDUF49 - F-box and DUF domain containing protein, expressed
	LOC_Os10g37580	expressed protein
	LOC_Os10g37590	expressed protein
	LOC_Os10g37600	expressed protein
	LOC_Os10g37604	expressed protein
	LOC_Os10g37610	retrotransposon protein, putative, unclassified, expressed
	LOC_Os10g37620	retrotransposon protein, putative, unclassified, expressed
	LOC_Os10g37630	UBX domain-containing protein, putative, expressed
	LOC_Os10g37640	HIT zinc finger domain containing protein, expressed
	LOC_Os10g37650	impaired sucrose induction 1, putative, expressed
	LOC_Os10g37660	trehalase precursor, putative, expressed
	LOC_Os10g37670	actin-depolymerizing factor, putative, expressed
	LOC_Os10g37680	expressed protein
	LOC_Os10g37690	inner membrane protein, putative, expressed
	LOC_Os10g37700	hydrolase protein, putative, expressed
	LOC_Os10g37710	hydrolase, alpha/beta fold family protein, putative, expressed
	LOC_Os10g37720	hydrolase, alpha/beta fold family protein, putative, expressed
	LOC_Os10g37730	pollen ankyrin, putative, expressed
	LOC_Os10g37740	CGMC_GSK.9 - CGMC includes CDA, MAPK, GSK3, and CLKC kinases, expressed
	LOC_Os10g37760	OsRhmbd17 - Putative Rhomboid homologue, expressed
	LOC_Os10g37770	dehydration response related protein, putative, expressed
	LOC_Os10g37780	retrotransposon protein, putative, unclassified, expressed
	LOC_Os10g37800	retrotransposon protein, putative, unclassified, expressed
	LOC_Os10g37810	transposon protein, putative, CACTA, En/Spm sub-class, expressed
	LOC_Os10g37820	transposon protein, putative, CACTA, En/Spm sub-class, expressed
	LOC_Os10g37830	OsFBX391 - F-box domain containing protein, expressed
	LOC_Os10g37840	CCB2, putative, expressed
	LOC_Os10g37850	armadillo, putative, expressed
	LOC_Os10g37860	expressed protein
	LOC_Os10g37870	expressed protein
	LOC_Os10g37880	oxidoreductase, putative, expressed
	LOC_Os10g37899	transposon protein, putative, unclassified, expressed
	LOC_Os10g37920	MATE efflux family protein, putative, expressed
	LOC_Os10g37940	retrotransposon protein, putative, unclassified, expressed
	LOC_Os10g37950	conserved hypothetical protein
	LOC_Os10g37960	retrotransposon protein, putative, unclassified, expressed
	LOC_Os10g37970	expressed protein
	LOC_Os10g37980	prephenate dehydratase domain containing protein, expressed
	LOC_Os10g37990	expressed protein
	LOC_Os10g38000	dehydration-responsive element-binding protein, putative, expressed
QTL11	LOC_Os10g38030	per1-like family protein, putative, expressed
	LOC_Os10g38040	lysM domain containing protein, putative, expressed
	LOC_Os10g38050	HOTHEAD precursor, putative, expressed
	LOC_Os10g38060	phospholipase D, putative, expressed
	LOC_Os10g38070	expressed protein
	LOC_Os10g38080	OsSub61 - Putative Subtilisin homologue, expressed
	LOC_Os10g38090	cytochrome P450, putative, expressed
	LOC_Os10g38100	thaumatin-like protein precursor, putative, expressed
	LOC_Os10g38110	cytochrome P450, putative, expressed
	LOC_Os10g38120	cytochrome P450, putative, expressed
	LOC_Os10g38130	expressed protein
	LOC_Os10g38140	glutathione S-transferase, putative, expressed
	LOC_Os10g38150	glutathione S-transferase, N-terminal domain containing protein, expressed
	LOC_Os10g38160	glutathione S-transferase, putative, expressed
	LOC_Os10g38170	expressed protein
	LOC_Os10g38189	glutathione S-transferase, putative, expressed
	LOC_Os10g38196	uncharacterized protein ycf68, putative
	LOC_Os10g38206	NADPH-dependent oxidoreductase, putative, expressed
	LOC_Os10g38212	NADPH-dependent oxidoreductase, putative, expressed
	LOC_Os10g38214	chloroplast 30S ribosomal protein S4, putative, expressed
	LOC_Os10g38216	photosystem I assembly protein ycf3, putative, expressed
	LOC_Os10g38229	photosystem I P700 chlorophyll a apoprotein A1, putative, expressed
	LOC_Os10g38234	photosystem I P700 chlorophyll a apoprotein A2, putative, expressed
	LOC_Os10g38238	chloroplast 30S ribosomal protein S14, putative, expressed
	LOC_Os10g38272	ATP synthase B chain, putative, expressed
	LOC_Os10g38274	ATP synthase C chain, putative, expressed
	LOC_Os10g38276	chloroplast ATP synthase a chain precursor, putative, expressed
	LOC_Os10g38278	chloroplast 30S ribosomal protein S2, putative, expressed
	LOC_Os10g38314	glutathione S-transferase, N-terminal domain containing protein, expressed
	LOC_Os10g38340	glutathione S-transferase GSTU6, putative, expressed
	LOC_Os10g38350	glutathione S-transferase, putative, expressed
	LOC_Os10g38360	glutathione S-transferase, putative, expressed
	LOC_Os10g38370	retrotransposon protein, putative, Ty3-gypsy subclass, expressed
	LOC_Os10g38386	retrotransposon protein, putative, Ty3-gypsy subclass, expressed
	LOC_Os10g38402	retrotransposon protein, putative, Ty3-gypsy subclass, expressed
	LOC_Os10g38420	retrotransposon protein, putative, Ty3-gypsy subclass, expressed
	LOC_Os10g38440	retrotransposon protein, putative, unclassified, expressed
	LOC_Os10g38450	receptor-like protein kinase 2 precursor, putative, expressed
	LOC_Os10g38460	retrotransposon protein, putative, Ty3-gypsy subclass, expressed
	LOC_Os10g38470	glutathione S-transferase, putative, expressed
	LOC_Os10g38489	glutathione S-transferase GSTU6, putative, expressed
	LOC_Os10g38510	expressed protein
	LOC_Os10g38520	retrotransposon protein, putative, unclassified
	LOC_Os10g38540	glutathione S-transferase, putative, expressed
	LOC_Os10g38550	retrotransposon protein, putative, unclassified
	LOC_Os10g38560	retrotransposon protein, putative, unclassified, expressed
	LOC_Os10g38570	retrotransposon protein, putative, unclassified
	LOC_Os10g38580	glutathione S-transferase, putative, expressed
	LOC_Os10g38590	glutathione S-transferase, N-terminal domain containing protein, expressed
	LOC_Os10g38600	glutathione S-transferase GSTU6, putative, expressed
	LOC_Os10g38610	glutathione S-transferase, putative, expressed
	LOC_Os10g38630	glutathione S-transferase, putative, expressed
	LOC_Os10g38640	glutathione S-transferase, putative, expressed
	LOC_Os10g38660	glutathione S-transferase, putative, expressed
	LOC_Os10g38664	hypothetical protein
	LOC_Os10g38670	glutathione S-transferase, putative, expressed
	LOC_Os10g38680	expressed protein
	LOC_Os10g38690	glutathione S-transferase, putative, expressed
	LOC_Os10g38700	glutathione S-transferase, putative, expressed
	LOC_Os10g38710	glutathione S-transferase, putative, expressed
	LOC_Os10g38720	glutathione S-transferase, putative, expressed
	LOC_Os10g38730	glutathione S-transferase, putative, expressed
	LOC_Os10g38740	glutathione S-transferase, putative, expressed
	LOC_Os10g38750	transposon protein, putative, Mutator sub-class, expressed
	LOC_Os10g38760	expressed protein
	LOC_Os10g38770	GRF zinc finger family protein, expressed
	LOC_Os10g38780	glutathione S-transferase, putative, expressed
	LOC_Os10g38790	expressed protein
	LOC_Os10g38800	leucine-rich repeat transmembrane protein kinase, putative, expressed
	LOC_Os10g38820	bZIP family transcription factor, putative, expressed
	LOC_Os10g38834	no apical meristem protein, putative, expressed
	LOC_Os10g38850	amine oxidase, putative, expressed
	LOC_Os10g38860	hydrolase, alpha/beta fold family domain containing protein, expressed
	LOC_Os10g38870	heavy metal-associated domain containing protein, expressed
	LOC_Os10g38880	DUF623 domain containing protein, expressed
	LOC_Os10g38890	expressed protein
	LOC_Os10g38900	erythronate-4-phosphate dehydrogenase, putative, expressed
	LOC_Os10g38910	expressed protein
	LOC_Os10g38920	protein kinase domain containing protein, expressed
	LOC_Os10g38930	shikimate/quinate 5-dehydrogenase, putative, expressed
	LOC_Os10g38940	fatty acid hydroxylase, putative, expressed
	LOC_Os10g38950	CGMC_MAPKCMGC_2_ERK.14 - CGMC includes CDA, MAPK, GSK3, and CLKC kinases, expressed
	LOC_Os10g38954	hypothetical protein
	LOC_Os10g38960	lectin-like receptor kinase, putative, expressed
	LOC_Os10g38970	ethylene-responsive element-binding protein, putative, expressed
	LOC_Os10g38980	expressed protein
	LOC_Os10g39000	expressed protein
	LOC_Os10g39010	TKL_IRAK_CrRLK1L-1.16 - The CrRLK1L-1 subfamily has homology to the CrRLK1L homolog, expressed
	LOC_Os10g39020	fringe-related protein, putative, expressed
	LOC_Os10g39030	homeobox domain containing protein, expressed
	LOC_Os10g39044	expressed protein
	LOC_Os10g39060	expressed protein
	LOC_Os10g39070	retrotransposon protein, putative, LINE subclass, expressed
	LOC_Os10g39080	retrotransposon protein, putative, LINE subclass, expressed
	LOC_Os10g39084	expressed protein
	LOC_Os10g39090	hydrolase, alpha/beta fold family protein, putative, expressed
	LOC_Os10g39100	uncharacterized Cys-rich domain containing protein, putative, expressed
	LOC_Os10g39110	expansin precursor, putative, expressed
	LOC_Os10g39120	ubiquitin-conjugating enzyme, putative, expressed
