# Supplementary material for: Variation of a major facilitator superfamily gene contributes to differential cadmium accumulation between rice subspecies
Source: Nat Commun. 2019 Jun 12;10:2562. doi: 10.1038/s41467-019-10544-y (PMC6561962; doi:10.1038/s41467-019-10544-y)
Supplement: Supplementary file 6 — Supplementary Data 3 [file 41467_2019_10544_MOESM6_ESM.xlsx]

## Sheet: Table S4
	Supplementary Data 3. The 13 candidate genes and the GoSlim assignments for annotated genes in QTLs
QTL	Gene_ID	Putative Function	GOSlim ID	GO Name
QTL1	LOC_Os02g13170	mitochondrial carrier protein	GO:0006810	transport
			GO:0016020	membrane
QTL3	LOC_Os03g02150	adapitin protein	GO:0005215	transporter activity
			GO:0005886	plasma membrane
			GO:0006810	transport
	LOC_Os03g02380	major facilitator superfamily domain-containing protein 5	GO:0006810	transport
			GO:0016020	membrane
			GO:0005773	vacuole
	LOC_Os03g02390	mitochondrial import inner membrane translocase subunit Tim17	GO:0006810	transport
			GO:0005215	transporter activity
			GO:0006810	transport
			GO:0009987	cellular process
			GO:0016043	cellular component organization
			GO:0016020	membrane
			GO:0005739	mitochondrion
			GO:0005215	transporter activity
	LOC_Os03g02480	inner membrane protein	GO:0006810	transport
			GO:0003674	molecular_function
			GO:0016020	membrane
			GO:0005739	mitochondrion
			GO:0006810	transport
			GO:0016043	cellular component orga
			GO:0009987	cellular process
QTL4	LOC_Os03g03990	signal recognition particle 43 kDa protein	GO:0006810	transport
			GO:0009628	response to abiotic stimulus
			GO:0016020	membrane
			GO:0009536	plastid
			GO:0009579	thylakoid
			GO:0005515	protein binding
			GO:0003682	chromatin binding
			GO:0005737	cytoplasm
			GO:0006810	transport
			GO:0009987	cellular process
QTL6	LOC_Os04g46490	aquaporin protein	GO:0005215	transporter activity
			GO:0006810	transport
			GO:0016020	membrane
QTL10	LOC_Os06g01290	expressed protein	GO:0005215	transporter activity
			GO:0006810	transport
			GO:0016020	membrane
QTL11	LOC_Os10g37530	mitochondrial import inner membrane translocase subunit Tim17	GO:0006810	transport
			GO:0005215	transporter activity
			GO:0009987	cellular process
			GO:0016043	cellular component organization
			GO:0016020	membrane
			GO:0005739	mitochondrion
			GO:0005215	transporter activity
	LOC_Os10g37690	inner membrane protein	GO:0006810	transport
			GO:0003674	molecular_function
			GO:0016020	membrane
			GO:0005739	mitochondrion
			GO:0006810	transport
			GO:0016043	cellular component orga
			GO:0009987	cellular process
	LOC_Os10g37920	MATE efflux family protein	GO:0005215	transporter activity
			GO:0006810	transport
			GO:0016020	membrane
QTL12	LOC_Os10g38272	ATP synthase B chain	GO:0006810	transport
			GO:0005215	transporter activity
			GO:0016020	membrane
			GO:0006810	transport
			GO:0005215	transporter activity
			GO:0016020	membrane
	LOC_Os10g38276	chloroplast ATP synthase a chain precursor	GO:0005215	transporter activity
			GO:0006810	transport
			GO:0016020	membrane
