# Supplementary material for: Variation of a major facilitator superfamily gene contributes to differential cadmium accumulation between rice subspecies
Source: Nat Commun. 2019 Jun 12;10:2562. doi: 10.1038/s41467-019-10544-y (PMC6561962; doi:10.1038/s41467-019-10544-y)
Supplement: Supplementary file 7 — Supplementary Data 4 [file 41467_2019_10544_MOESM7_ESM.xlsx]

## Sheet: TableS4
Supplementary Data 4. Members of Major Facilitator Superfamily (MFS) in rice
Possible Substrate	Protein
Unkonwn	LOC_Os03g02380
	LOC_Os03g59450
	LOC_Os07g09010
	LOC_Os07g10820
	LOC_Os07g38400
	LOC_Os08g31670
	LOC_Os08g31710
	LOC_Os09g20480
	LOC_Os09g20490
	LOC_Os09g20500
	LOC_Os09g20510
	LOC_Os09g20520
	LOC_Os10g37520
	LOC_Os11g05390
Tetracycline	LOC_Os02g44730
	LOC_Os07g08310
	LOC_Os11g04020
	LOC_Os11g04030
	LOC_Os11g04060
	LOC_Os11g04150
Sugar	LOC_Os09g38690
	LOC_Os01g16260
	LOC_Os01g17214
	LOC_Os01g63290
	LOC_Os03g60820
	LOC_Os04g51970
	LOC_Os05g37820
	LOC_Os05g49260
	LOC_Os05g49270
	LOC_Os05g50280
	LOC_Os10g42830
	LOC_Os11g42430
	LOC_Os04g44430
Sorbitol	LOC_Os01g73590
	LOC_Os03g10090
	LOC_Os03g10100
	LOC_Os04g44750
	LOC_Os04g58220
	LOC_Os04g58230
	LOC_Os07g39350
	LOC_Os07g39360
	LOC_Os07g39400
	LOC_Os11g41840
	LOC_Os11g41850
	LOC_Os11g41870
	LOC_Os12g32760
	LOC_Os12g32940
	LOC_Os10g21590
Phosphate	LOC_Os01g17240
	LOC_Os01g46860
	LOC_Os02g39750
	LOC_Os03g04360
	LOC_Os03g05610
	LOC_Os03g05620
	LOC_Os03g05640
	LOC_Os04g10690
	LOC_Os04g10750
	LOC_Os04g10800
	LOC_Os06g21950
	LOC_Os08g45000
	LOC_Os09g38410
	LOC_Os09g39680
	LOC_Os10g30770
	LOC_Os10g30790
	LOC_Os11g08370
	LOC_Os12g07970
	LOC_Os06g21930
Organic cation	LOC_Os01g10240
	LOC_Os01g22710
	LOC_Os04g53930
	LOC_Os07g37454
	LOC_Os07g37510
	LOC_Os07g37530
Nodulin-like protein	LOC_Os08g42010
	LOC_Os09g36600
Nodule-specific protein	LOC_Os03g47810
	LOC_Os03g58580
	LOC_Os04g31924
	LOC_Os04g42420
	LOC_Os06g08110
	LOC_Os08g15450
	LOC_Os10g08850
	LOC_Os12g29950
	LOC_Os12g44060
	LOC_Os12g44070
	LOC_Os12g44180
Nitrate	LOC_Os01g36720
	LOC_Os01g50820
	LOC_Os02g02170
	LOC_Os02g02190
Myo-inositol	LOC_Os04g41460
	LOC_Os04g43210
	LOC_Os07g05640
Multidrug efflux	LOC_Os11g04104
	LOC_Os12g03830
	LOC_Os12g03860
	LOC_Os12g03870
	LOC_Os12g03950
	LOC_Os12g03899
Monosaccharide	LOC_Os01g38670
	LOC_Os01g38680
	LOC_Os02g06540
	LOC_Os04g53930
	LOC_Os07g01560
	LOC_Os07g37320
	LOC_Os08g08070
	LOC_Os09g12590
	LOC_Os09g15330
	LOC_Os12g04640
Hexose	LOC_Os01g04190
	LOC_Os02g13560
	LOC_Os02g17500
	LOC_Os02g36414
	LOC_Os02g36440
	LOC_Os02g36450
	LOC_Os02g36490
	LOC_Os02g58530
	LOC_Os03g01170
	LOC_Os03g03680
	LOC_Os03g11900
	LOC_Os03g24860
	LOC_Os03g24870
	LOC_Os03g39710
	LOC_Os04g37970
	LOC_Os04g37980
	LOC_Os04g37990
	LOC_Os04g38010
	LOC_Os04g38026
	LOC_Os04g38220
	LOC_Os06g04900
	LOC_Os07g03910
	LOC_Os07g03960
	LOC_Os07g10590
	LOC_Os09g09520
	LOC_Os09g23110
	LOC_Os09g24924
	LOC_Os09g27900
	LOC_Os10g13440
	LOC_Os10g39440
	LOC_Os10g40950
	LOC_Os10g41190
	LOC_Os11g28610
	LOC_Os11g38160
	LOC_Os11g40540
	LOC_Os03g43720
Glycerol-3-phosphate	LOC_Os02g43620
	LOC_Os04g46880
	LOC_Os06g08170
	LOC_Os08g06010
