# Supplementary material for: Variation of a major facilitator superfamily gene contributes to differential cadmium accumulation between rice subspecies
Source: Nat Commun. 2019 Jun 12;10:2562. doi: 10.1038/s41467-019-10544-y (PMC6561962; doi:10.1038/s41467-019-10544-y)
Supplement: Supplementary file 9 — Source Data [file 41467_2019_10544_MOESM9_ESM.xlsx]

## Sheet: Figure 1f
Figure 1f
Cd treatment	vec	C1	C2	C3	C4
20 uM	160.042	180.021	328.141	167.044	179.002
	165.029	183.029	312.304	178.921	171.039
	156.093	172.394	331.23	162.311	183.039
40 uM	313.201	308.232	1234.66	314.21	356.209
	312.304	306.203	1242.13	320.938	358.901
	305.023	312.984	1202.99	309.131	342.931
60 uM	446.949	476.194	1438	461.948	487.209
	441.345	481.203	1489.29	467.991	462.321
	480.928	451.293	1402.21	454.134	491.391
80 uM	556.923	560.35	1448.45	589.923	598.203
	530.293	579.031	1392.23	592.341	571.328
	589.213	543.212	1592.32	581.243	612.314

## Sheet: Figure 2c
Figure 2c
shoot Cd Con.
	Con. mg/kg
nip	32.75
	33.25
	37.75
	35.25
	38.5
CR-1	15.894
	14.3939
	16.1074
	16.4452
	18.985
CR-2	20.5
	22.25
	22.25
	23.5
	24.25
CR-3	25.75
	31.25
	23.75
	18.25
	27.25

## Sheet: Figure 2d
Figure 2d
root Cd Con.
	Con. mg/kg
nip	364
	329
	345.5
	325.5
	347.5
CR-1	217
	198
	214.5
	242
	200
CR-2	198.5
	234
	202.5
	186
	240
CR-3	245.364
	267.785
	233.94
	243.874
	217

## Sheet: Figure 2f
Figure 2f. Dry weight of straw (g)
GroupI		DW g	GroupII		DW g	GroupIII		DW g
nip	pot1	16.77	nip	pot1	12.3	nip	pot1	13.91
	pot2	14.29		pot2	14.51		pot2	13.91
	pot3	8.9		pot3	9.42		pot3	12.3
	pot4	13.23		pot4	10.53		pot4	15.26
	pot5	11.98		pot5	12.11		pot5	16.3
	pot6	11.39		pot6	9.01		pot6	13.84
	pot7	15.34		pot7	14.19		pot7	21.62
	pot8	9.2		pot8	15.13		pot8	14.84
	pot9	13.92		pot9	9.96		pot9	10.03
	pot10	11.83		pot10	11.92		pot10	11.85
CR-1	pot1	10.81	CR-2	pot1	8.86	CR-3	pot1	9.98
	pot2	9.23		pot2	9.21		pot2	9.91
	pot3	7.98		pot3	9.31		pot3	9.93
	pot4	9.01		pot4	7.76		pot4	10.63
	pot5	9.31		pot5	11.3		pot5	14.96
	pot6	6.6		pot6	8.21		pot6	11.06
	pot7	8.9		pot7	8.43		pot7	12.77
	pot8	9.2		pot8	8.93		pot8	14.32
	pot9	9.1		pot9	9.24		pot9	9.24
	pot10	7.2		pot10	9.31		pot10	8.86

## Sheet: Figure 2g
Figure 2g. Cd concentration of straw (mg/kg DW)
GroupI		Con. mg/kg	GroupII		Con. mg/kg	GroupIII		Con. mg/kg
nip	pot1	0.237352	nip	pot1	0.18668	nip	pot1	0.237352
	pot2	0.202363		pot2	0.175986		pot2	0.202363
	pot3	0.157833		pot3	0.166683		pot3	0.157833
	pot4	0.19399		pot4	0.170949		pot4	0.0899086
	pot5	0.249315		pot5	0.133923		pot5	0.11022
	pot6	0.150771		pot6	0.146093		pot6	0.123547
	pot7	0.151523		pot7	0.153713		pot7	0.244585
	pot8	0.133923		pot8	0.217551		pot8	0.184805
	pot9	0.146093		pot9	0.246947		pot9	0.315696
	pot10	0.153713		pot10	0.216341		pot10	0.150655
CR-1	pot1	0.120381	CR-2	pot1	0.145686	CR-3	pot1	0.120381
	pot2	0.12044		pot2	0.11036		pot2	0.12044
	pot3	0.209972		pot3	0.151323		pot3	0.131582
	pot4	0.149647		pot4	0.15068		pot4	0.0868423
	pot5	0.114902		pot5	0.143651		pot5	0.0916963
	pot6	0.214434		pot6	0.103039		pot6	0.0830177
	pot7	0.128174		pot7	0.120402		pot7	0.19667
	pot8	0.129727		pot8	0.209903		pot8	0.172627
	pot9	0.121246		pot9	0.204767		pot9	0.210101
	pot10	0.13607		pot10	0.12582		pot10	0.0914199

## Sheet: Figure 2i
Figure 2i. Cd concentration of brown rice (mg/kg DW)
GroupI		Con. mg/kg	GroupII		Con. mg/kg	GroupIII		Con. mg/kg
nip	pot1	0.0295284	nip	pot1	0.0438856	nip	pot1	0.0360704
	pot2	0.0279886		pot2	0.0358734		pot2	0.0452991
	pot3	0.0465099		pot3	0.0505022		pot3	0.0407942
	pot4	0.037349		pot4	0.0414303		pot4	0.0447885
	pot5	0.042061		pot5	0.0402159		pot5	0.0413064
	pot6	0.0406755		pot6	0.0533785		pot6	0.028261
	pot7	0.0361054		pot7	0.0316109		pot7	0.0400445
	pot8	0.0328701		pot8	0.0736474		pot8	0.0505285
	pot9	0.0295703		pot9	0.0258411		pot9	0.063471
	pot10	0.0260256		pot10	0.0552964		pot10	0.0291793
CR-1	pot1	0.0255925	CR-2	pot1	0.0379338	CR-3	pot1	0.0316193
	pot2	0.0282596		pot2	0.0344444		pot2	0.0247965
	pot3	0.0314948		pot3	0.0318785		pot3	0.0264052
	pot4	0.0308869		pot4	0.0274841		pot4	0.0292992
	pot5	0.0333588		pot5	0.0213235		pot5	0.0251606
	pot6	0.0304091		pot6	0.0288005		pot6	0.0282053
	pot7	0.0302206		pot7	0.0262407		pot7	0.0464675
	pot8	0.0290887		pot8	0.0355235		pot8	0.0437223
	pot9	0.0269722		pot9	0.0224705		pot9	0.0448515
	pot10	0.0250318		pot10	0.0346685		pot10	0.02916

## Sheet: Figure 2j
Figure 2j. Cd concentration of husk (mg/kg DW)
GroupI		Con. mg/kg	GroupII		Con. mg/kg	GroupIII		Con. mg/kg
nip	pot1	0.0959432	nip	pot1	0.0915146	nip	pot1	0.0762539
	pot2	0.0930594		pot2	0.0880656		pot2	0.0818879
	pot3	0.102508		pot3	0.093124		pot3	0.0828425
	pot4	0.124202		pot4	0.0798021		pot4	0.0868186
	pot5	0.0851291		pot5	0.0991289		pot5	0.0824783
	pot6	0.0986086		pot6	0.0878927		pot6	0.0973819
	pot7	0.0940628		pot7	0.0904772		pot7	0.105823
	pot8	0.109282		pot8	0.0846561		pot8	0.070768
	pot9	0.0906376		pot9	0.102967		pot9	0.0960214
	pot10	0.0813477		pot10	0.0720939		pot10	0.0866252
	pot11	0.10761		pot11	0.109341		pot11	0.0915146
	pot12	0.0938236		pot12	0.103059		pot12	0.0880656
	pot13	0.0825082		pot13	0.0762539		pot13	0.093124
	pot14	0.0942016		pot14	0.0818879		pot14	0.0798021
	pot15	0.0941291		pot15	0.0828425		pot15	0.105991
	pot16	0.0960856		pot16	0.0868186		pot16	0.0876927
	pot17	0.0988929		pot17	0.0858261		pot17	0.0904772
	pot18	0.112823		pot18	0.0983819		pot18	0.0836561
	pot19	0.086376		pot19	0.0958231		pot19	0.102967
	pot20	0.109813		pot20	0.0893103		pot20	0.0720939
CR-1	pot1	0.0743408	CR-2	pot1	0.0729249	CR-3	pot1	0.0660214
	pot2	0.0807671		pot2	0.0655825		pot2	0.0743293
	pot3	0.0720479		pot3	0.0755374		pot3	0.0705546
	pot4	0.0629525		pot4	0.0643112		pot4	0.0726923
	pot5	0.0748599		pot5	0.0817477		pot5	0.0709764
	pot6	0.0804825		pot6	0.0614386		pot6	0.065232
	pot7	0.0629525		pot7	0.0726879		pot7	0.0982308
	pot8	0.0820479		pot8	0.0762009		pot8	0.0594638
	pot9	0.0789294		pot9	0.0860838		pot9	0.0606304
	pot10	0.0727057		pot10	0.0490471		pot10	0.0605387
	pot11	0.0696171		pot11	0.0839935		pot11	0.0726228
	pot12	0.0846084		pot12	0.0884873		pot12	0.0779885
	pot13	0.0748598		pot13	0.0685969		pot13	0.0788976
	pot14	0.0756084		pot14	0.0765385		pot14	0.0684394
	pot15	0.0696171		pot15	0.0707902		pot15	0.0785507
	pot16	0.0804825		pot16	0.0776572		pot16	0.0727447
	pot17	0.0747057		pot17	0.0751282		pot17	0.0684029
	pot18	0.0872034		pot18	0.0844957		pot18	0.0773981
	pot19	0.0627406		pot19	0.072179		pot19	0.0628775
	pot20	0.0797611		pot20	0.0720699		pot20	0.0729764

## Sheet: Figure 3a
Figure 3a. qPCR of OsCd1
Sample	CT	2-ΔΔCT
F	26.9264	1
F	26.9094	1
F	26.7198	1
F_Actin	26.469
F_Actin	26.4365
F_Actin	26.6329
R	32.7178	5.78468
R	32.9215	5.62755
R	31.9614	5.21905
R_Actin	35.1705
R_Actin	34.1605
R_Actin	34.6613
CdF	27.9285	1.01377
CdF	27.9449	0.966402
CdF	27.9214	1.3202
CdF_Actin	27.6649
CdF_Actin	27.5787
CdF_Actin	27.9053
CdR	34.783	6.86877
CdR	33.5098	6.26959
CdR	34.1463	6.32328
CdR_Actin	37.0033
CdR_Actin	36.0066
CdR_Actin	36.5012

## Sheet: Figure 3d
Figure 3d. RT-PCR of GFP

## Sheet: Figure 4c
Figure 4c
OsCd1D449	OsCd1V449
0.381398	0.152389
0.535718	0.162604
0.809164	0.105859
0.374365	0.204727
0.479197	0.263791
0.2713	0.228131
0.247862	0.156942
0.38672	0.107529
0.952408	0.47427
0.79649	0.195344
0.185992	0.150515
0.452132	0.126673
0.215872	0.0849109
0.333461	0.0436978
0.435108	0.15953
	0.273913
0.280181	0.183116
0.253687	0.16368
0.11215	0.414753
0.382665	0.116914
0.671188	0.314382
0.354889	0.146043
0.235668	0.308605
0.260125	0.147747
0.377321	0.136527
0.19493	0.132551
0.611883	0.0641238
0.476568	0.195923
0.554284	0.193887
0.645302	0.326867
0.752785	0.128447
0.17845	0.111147
0.486339	0.25091
0.267472	0.101115
0.405754
0.275733
0.126878
0.249512
0.448643
0.375872
0.473388
0.307055
0.312179
0.282661
0.259904
0.176668
0.246633
0.467711
0.451529
0.47842
0.461943
0.267317
0.857621
0.694469
0.124509
0.622146
0.319366
0.583745
0.180577
0.397244
0.1706
0.675466
1.31579
0.972621
0.205224
0.624907
0.478061
0.351084
0.396367
0.315649
0.27688
1.02825
0.258284
0.357857
0.159946
0.47363
0.372265
0.229812
0.336234
0.279671
0.422635
0.537366

[truncated: 29 more sheets: Figure 4d, Figure 4f, Figure 5b, Figure 5c, Figure 5e, Figure 5f, Figure 5h, Figure 5i, Figure 5j, Figure 5k, Figure 5l, Figure 5m, Figure 5n, Figure 5o, Supplementary Figure 1c , Supplementary Figure 4b, Supplementary Figure 5b, Supplementary Figure 6a, Supplementary Figure 6b, Supplementary Figure 6c …]
